# Supplementary material for: Trends in Incidence and Survival of 1496 Patients with Mucosal Melanoma in The Netherlands (1990–2019)
Source: Cancers (Basel). 2023 Feb 28;15(5):1541. doi: 10.3390/cancers15051541 (PMC10001276; doi:10.3390/cancers15051541)
Supplement: Supplementary file 1 [file cancers-15-01541-s001.zip]

Archive with 1 entries (1 files):
- cancers-2234567-supplementary.pdf
